# Supplementary material for: Benefits of clinical criteria and high-throughput sequencing for diagnosing children with syndromic craniosynostosis
Source: Eur J Hum Genet. 2020 Dec 7;29(6):920–9. doi: 10.1038/s41431-020-00788-4 (PMC8187391; doi:10.1038/s41431-020-00788-4)
Supplement: Supplementary file 1 — Custom-designed panel [file 41431_2020_788_MOESM1_ESM.xls]

## Sheet: Custom-designed HTS panel
Gene	Transcript
ALPL	NM_000478.4
ALX3	NM_006492.2
ALX4	NM_021926.3
ASXL1	NM_015338.5
ATR	NM_001184.3
BMP4	NM_001202.3
CCBE1	NM_133459.3
CDC45	NM_001178010.2
CEP120	NM_153223.3
COLEC11	NM_024027.4
CTSK	NM_000396.3
CYP26B1	NM_019885.3
DPH1	NM_001383.3
EFNA4	NM_005227.2
EFNB1	NM_004429.4
ERF	NM_006494.3
ESCO2	NM_001017420.2
FAM20C	NM_020223.3
FAM58A	NM_152274.4
FBN1	NM_000138.4
FGFR1	NM_023110.2
FGFR2	NM_000141.4
FGFR3	NM_000142.4
FREM1	NM_144966.5
GLI3	NM_000168.5
GNAS	NM_000516.4
GPC3	NM_004484.3
GTF2E2	NM_002095.4
HNRNPK	NM_031262.2
HUWE1	NM_031407.6
IDS	NM_000202.6
IDUA	NM_000203.4
IFT122	NM_052985.3
IFT140	NM_014714.3
IFT43	NM_052873.2
IHH	NM_002181.3
IL11RA	NM_001142784.2
IMPAD1	NM_017813.4
IRX5	NM_005853.5
JAG1	NM_000214.2
KAT6A	NM_006766.3
KMT2D	NM_003482.3
KRAS	NM_004985.4
LMX1B	NM_002316.3
LRP5	NM_002335.3
MASP1	NM_139125.3
MEGF8	NM_001410.2
MSX2	NM_002449.4
MYH3	NM_002470.3
P4HB	NM_000918.3
PHEX	NM_000444.5
POR	NM_000941.2
RAB23	NM_183227.2
RECQL4	NM_004260.3
RSPRY1	NM_133368.2
RUNX2	NM_001024630.3
SCARF2	NM_153334.6
SH3PXD2B	NM_001017995.2
SKI	NM_003036.3
SMO	NM_005631.4
SON	NM_032195.2
SPECC1L	NM_015330.4
STAT3	NM_139276.2
TCF12	NM_207036.1
TGFBR1	NM_004612.2
TGFBR2	NM_003242.5
TMCO1	NM_019026.4
TWIST1	NM_000474.3
WDR19	NM_025132.3
WDR35	NM_001006657.1
ZEB2	NM_014795.3
ZIC1	NM_003412.3
