# Supplementary material for: Benefits of clinical criteria and high-throughput sequencing for diagnosing children with syndromic craniosynostosis
Source: Eur J Hum Genet. 2020 Dec 7;29(6):920–9. doi: 10.1038/s41431-020-00788-4 (PMC8187391; doi:10.1038/s41431-020-00788-4)
Supplement: Supplementary file 2 — Verified genetic diagnosis, gene variants and chromosome aberrations [file 41431_2020_788_MOESM2_ESM.xlsx]

## Sheet: Ark1
Identified gene variants
Patient	Diagnosis	Gene	Transcript	cDNA	Protein
1	Apert syndrome	FGFR2	000141.4	c.755C>G	p.(Ser252Trp)
2	Apert syndrome	FGFR2	000141.4	c.755C>G	p.(Ser252Trp)
3	Apert syndrome	FGFR2	000141.4	c.755C>G	p.(Ser252Trp)
4	Apert syndrome	FGFR2	000141.4	c.758C>G	p.(Pro253Arg)
5	Apert syndrome	FGFR2	000141.4	c.758C>G	p.(Pro253Arg)
6	Apert syndrome	FGFR2	000141.4	c.758C>G	p.(Pro253Arg)
7	Apert syndrome	FGFR2	000141.4	c.755C>G	p.(Ser252Trp)
8	Apert syndrome	FGFR2	000141.4	c.755C>G	p.(Ser252Trp)
9	Apert syndrome	FGFR2	000141.4	c.758C>G	p.(Pro253Arg)
10	Apert syndrome	FGFR2	000141.4	c.755C>G	p.(Ser252Trp)
11	Apert syndrome	FGFR2	000141.4	c.755C>G	p.(Ser252Trp)
12	Apert syndrome	FGFR2	000141.4	c.758C>G	p.(Pro253Arg)
13	Apert syndrome	FGFR2	000141.4	c.755C>G	p.(Ser252Trp)
14	Apert syndrome	FGFR2	000141.4	c.758C>G	p.(Pro253Arg)
15	Apert syndrome	FGFR2	000141.4	c.755C>G	p.(Ser252Trp)
16	Muenke syndrome	FGFR3	000142.4	c.749C>G	p.(Pro250Arg)
17	Muenke syndrome	FGFR3	000142.4	c.749C>G	p.(Pro250Arg)
18	Muenke syndrome	FGFR3	000142.4	c.749C>G	p.(Pro250Arg)
19	Muenke syndrome	FGFR3	000142.4	c.749C>G	p.(Pro250Arg)
20	Muenke syndrome	FGFR3	000142.4	c.749C>G	p.(Pro250Arg)
21	Muenke syndrome	FGFR3	000142.4	c.749C>G	p.(Pro250Arg)
22	Muenke syndrome	FGFR3	000142.4	c.749C>G	p.(Pro250Arg)
23	Muenke syndrome	FGFR3	000142.4	c.749C>G	p.(Pro250Arg)
24	Muenke syndrome	FGFR3	000142.4	c.749C>G	p.(Pro250Arg)
25	Muenke syndrome	FGFR3	000142.4	c.749C>G	p.(Pro250Arg)
26	Muenke syndrome	FGFR3	000142.4	c.749C>G	p.(Pro250Arg)
27	Muenke syndrome	FGFR3	000142.4	c.749C>G	p.(Pro250Arg)
28	Muenke syndrome	FGFR3	000142.4	c.749C>G	p.(Pro250Arg)
29	Muenke syndrome	FGFR3	000142.4	c.749C>G	p.(Pro250Arg)
30	Saethre-Chotzen syndrome	TWIST1	000474.3	c.309C>G	p.(Tyr103*)
31	Saethre-Chotzen syndrome	TWIST1	000474.3	c.475C>G	p.(Leu159Val)
32	Saethre-Chotzen syndrome	TWIST1	000474.3	c.309C>G	p.(Tyr103*)
33	Saethre-Chotzen syndrome	TWIST1	000474.3	c.329G>C	p.(Arg110Pro)
34	Saethre-Chotzen syndrome	TWIST1	000474.3	c.309C>G	p.(Tyr103*)
35	Saethre-Chotzen syndrome	TWIST1	000474.3	c.466A>G	p.(Ile156Val)
36	Saethre-Chotzen syndrome	TWIST1	000474.3	c.309C>G	p.(Tyr103*)
37	Saethre-Chotzen syndrome	TWIST1	000474.3	c.171del	p.(Gly59Alafs*66)
38	Saethre-Chotzen syndrome	TWIST1	000474.3	c.385_405dup	p.(Ala129_Ile135dup)
39	Crouzon/Pfeiffer syndrome	FGFR2	000141.4	c.833G>T	p.(Cys278Phe)
40	Crouzon/Pfeiffer syndrome	FGFR2	000141.4	c.1025G>A	p.(Cys342Tyr)
41	Crouzon/Pfeiffer syndrome	FGFR2	000141.4	c.824_829dup	p.(Glu275_Phe276dup)
42	Crouzon/Pfeiffer syndrome	FGFR2	000141.4	c.824_829dup	p.(Glu275_Phe276dup)
43	Crouzon/Pfeiffer syndrome	FGFR2	000141.4	c.868T>C	p.(Trp290Arg)
44	Crouzon/Pfeiffer syndrome	FGFR2	000141.4	c.870G>T	p.(Trp290Cys)
45	Beare-Stevenson syndrome	FGFR2	000141.4	c.1124A>G	p.(Tyr375Cys)
46	Crouzon with A.N	FGFR3	000142.4	c.1172C>A	p.(Ala391Glu)
47	Crouzon with A.N	FGFR3	000142.4	c.1172C>A	p.(Ala391Glu)
48	Crouzon with A.N	FGFR3	000142.4	c.1172C>A	p.(Ala391Glu)
49	Craniofrontonasal dysplasia	EFNB1	004429.4	c.161C>T	p.(Pro54Leu)
50	Craniofrontonasal dysplasia	EFNB1	004429.4	c.635_636del	p.(Val212fs)
51	Craniofrontonasal dysplasia	EFNB1	NG_008887.1(NM_004429.4)	c.128+5G>A	splice
52	Craniofrontonasal dysplasia	EFNB1	004429.4	c.182A>G	p.(Asp61Gly)
53	CRSDA	IL11RA	001142784.2	c.781C>T	p.(Arg261Cys)
54	CRSDA	IL11RA	001142784.2	c.281G>T	p.(Cys94Phe)
55	Cranioectodermal dysplasia	IFT122	052985.1	c.1118C>T	p.(Ser373Phe)
56	Craniosynostosis 4 CRS4	ERF	006494.2	c.1201_1202del	p.(Lys401Glufs*10)
57	Craniosynostosis 3 CRS3	TCF12	207036.1	c.778_779del	p.(Met260Valfs*5)
58	Craniosynostosis 6 CRS6	ZIC1	003412.3	c.1153G>T	p.(Glu385*)
59	Xia-Gibbs syndrome	AHDC1	001029882.2	c.3185_3186del	p.(Thr1062Serfs*63)
60	Xia-Gibbs syndrome	AHDC1	001029882.3	c.2772del	p.(Arg925Glufs*7)
61	Bainbridge Ropers syndrome	ASXL3	030632.1	c.3033dup	p.(Leu1012Serfs*23)
62	CHDFIDD	CDK13	003718.4	c.2524A>G	p.(Asn842Asp)
63	CHARGE syndrome	CHD7	017780.3	c.7593dup	p.(Thr2532Aspfs*9)
64	Kleefstra syndrome	EHMT1	NG_011776.1(NM_024757.4)	c.2018+1G>C	splice
65	Genitopatellar syndrome	KAT6B	012330.3	c.3769_3772del	p.(Lys1258Glyfs*13)
66	Alpha-Mannosidosis	MAN2B1	000528.3	c.1055T>C	p.(Leu352Pro)
67	Floating-Harbor syndrome	SRCAP	006662.2	c.7303C>T	p.(Arg2435*)
68	Malan syndrome	NFIX	002501.3	c.143T>A	p.(Met48Lys)
Identified chromosome aberrations
Patient	Diagnosis	Chromosome aberration	Position_ NCBI Build 37
69	Saethre-Chotzen syndrome	Del 7p15.3p21.2	14470668_20385165 del
70	17p13.3 microdeletion	Del 17p13.3	84287_2468384 del
71	1p32-p31 deletion	Del 1p32.3p31.3	53675707_ 66644963 del
72	22q11.1q12.1 microduplication	Dup 22q11.1q12.1	16888899_26483608 dup
73	Diamond-Blackfan	Del 1p22.1	92405898_ 94018197 del
74	2q37 deletion and Silver-Russell syndrome	Del 2q37.1q37.3 and Dup 11p15.5p15.4 mat	233110452_ 243028452 del 210300_ 8664358 dup
75	2q24 deletion	Del 2q24.2q31.3	163078055_ 182119617 del
76	6q15-6q23 deletion	Del 6q16.2q21	98949950_114533905 del
77	9p deletion	Del 9pterp22.2	204193_ 18073357 del
78	9p deletion	Del 9p23p22.1	13638428_ 17121764 del
79	5q35 duplication	Dup 5q35.1q35.3	170805664_ 180719789 dup
